# Supplementary material for: The root meristem growth factor BrRGF6 positively regulates Chinese cabbage to infection of clubroot disease caused by Plasmodiophora Brassicae
Source: Hortic Res. 2022 Dec 30;10(3):uhac292. doi: 10.1093/hr/uhac292 (PMC10018783; doi:10.1093/hr/uhac292)
Supplement: Web_Material_uhac292 [file web_material_uhac292.zip]

Archive with 1 entries (1 files):
- supplement file.docx
